# Supplementary material for: Perceptions and Expectations of Patients with Lung Cancer and Melanoma about the Telenursing Approach: A Phenomenological Study
Source: Nurs Rep. 2024 Sep 27;14(4):2680–94. doi: 10.3390/nursrep14040198 (PMC11503421; doi:10.3390/nursrep14040198)
Supplement: Supplementary file 1 [file nursrep-14-00198-s001.zip]

Archive with 1 entries (1 files):
- nursrep-3110532-supplementary.pdf
